# Supplementary material for: Leveraging the Fragment Molecular Orbital Method to Explore the PLK1 Kinase Binding Site and Polo-Box Domain for Potent Small-Molecule Drug Design
Source: Int J Mol Sci. 2023 Oct 27;24(21):15639. doi: 10.3390/ijms242115639 (PMC10650754; doi:10.3390/ijms242115639)
Supplement: Supplementary file 1 [file ijms-24-15639-s001.zip]

Archive with 1 entries (1 files):
- ijms-2640953-supplementary.pdf
